# Supplementary material for: Uptake of Pharmaceutical Pollutants and Their Metabolites from Soil Fertilized with Manure to Parsley Tissues
Source: Molecules. 2022 Jul 8;27(14):4378. doi: 10.3390/molecules27144378 (PMC9317704; doi:10.3390/molecules27144378)
Supplement: Supplementary file 1 [file molecules-27-04378-s001.zip]

Archive with 1 entries (1 files):
- molecules-1785474-supplementary.pdf
